# Supplementary material for: Visual Servo Control System of a Piezoelectric2-Degree-of-Freedom Nano-Stepping Motor
Source: Micromachines (Basel). 2019 Nov 25;10(12):811. doi: 10.3390/mi10120811 (PMC6952876; doi:10.3390/mi10120811)
Supplement: Supplementary file 1 [file micromachines-10-00811-s001.zip]

Archive with 1 entries (1 files):
- micromachines-624636-supplementary.mp4
